# Supplementary material for: A Bioenergetic Framework for Microplastic Accumulation in Human Tissues: A Cellular Turnover Hypothesis
Source: Toxics. 2026 Jul 10;14(7):603. doi: 10.3390/toxics14070603 (PMC13417828; doi:10.3390/toxics14070603)
Supplement: Supplementary file 1 [file toxics-14-00603-s001.zip]

Archive with 1 entries (1 files):
- toxics-4375020-supplementary.pdf
